# Supplementary material for: The Association Between Preoperative Mobility and 1-Year Survival Following Hip Fracture Surgery: A Nationwide Population Study
Source: J Clin Med. 2026 Feb 26;15(5):1764. doi: 10.3390/jcm15051764 (PMC12986506; doi:10.3390/jcm15051764)
Supplement: Supplementary file 1 [file jcm-15-01764-s001.zip]

Archive with 1 entries (1 files):
- jcm-4134014-supplementary.pdf
